# Supplementary material for: Construction of nomogram based on clinical factors for the risk prediction of postoperative complications in children with choledochal cyst
Source: Front Pediatr. 2024 Aug 7;12:1372514. doi: 10.3389/fped.2024.1372514 (PMC11337223; doi:10.3389/fped.2024.1372514)
Supplement: Supplementary file 1 [file Table1.xlsx]

## Sheet: Sheet2
Gender(Boy, Girl)	clinical symptoms(With, Without)	Procedure(LCCE，RALCCE)	Todani classification(Type Ⅰ, Typy Ⅳb)	Thickness of cyst wall(>0.4cm, ≤0.4cm)	Chronic cholecystitis(With, Without)	Postoperative complications(With, Without)	Age(≤2 year, ＞2 year)	Diameter of cyst(cm)	Serum amylase(U/L)	Direct bilirubin(umol/L)
1	1	1	1	1	1	1	1	7.1	70	53.8
2	2	2	2	2	2	2	2	1.4	68	0.5
2	1	2	2	2	2	2	1	1.6	31	2
2	2	2	1	1	1	1	2	11.1	78	62.2
2	2	2	2	2	2	2	2	3.4	333	2.2
1	2	1	2	2	2	2	2	1.6	15	1.6
2	2	2	2	2	2	2	2	4.2	211	2.8
1	2	2	2	2	2	2	2	2.1	49	1.5
1	2	1	2	2	2	2	2	3.8	76	2.3
2	2	2	1	2	1	1	1	4.4	327	2.7
2	2	1	2	2	2	2	2	9	50	1.2
2	2	1	2	1	2	2	2	3.7	67	3.9
1	1	1	1	1	1	1	1	1.4	5	2.8
2	2	1	2	2	2	2	2	2.7	68	2.3
1	1	2	2	2	2	2	1	1.96	528	1.5
2	2	2	2	2	2	2	2	3.4	54	2.8
2	2	1	1	1	1	1	1	6.5	59	2.3
2	2	1	2	2	2	2	2	2.5	177	5.4
2	1	1	2	2	2	2	2	1.7	46	2.2
2	2	1	1	1	1	1	1	3.5	56	98.4
1	1	1	1	2	1	2	1	4.6	56	6.1
2	2	2	1	2	2	2	2	4.2	75	5
2	1	2	2	2	1	2	2	2.2	74	32.2
2	2	2	2	1	2	2	2	1.4	56	6.3
2	2	1	2	2	1	2	2	3	64	2.7
2	1	1	1	1	1	1	1	6.6	37	33.7
2	2	1	1	2	1	2	2	3.6	60	1.7
2	2	1	1	2	1	1	1	4.5	23	11
1	2	1	1	2	2	2	2	2.8	68	46.5
2	1	2	1	2	1	2	1	2.3	269	1.4
2	1	2	2	2	2	2	1	2.9	27	1.4
2	1	2	1	1	2	2	1	3.6	250	3.6
2	2	2	2	2	2	2	2	6	47	2.2
2	2	1	2	2	1	2	2	2.1	1.41	1.3
2	1	1	1	1	1	1	1	13.33	263	61.8
1	2	1	1	1	1	1	1	6.6	49	21.2
2	1	1	1	2	1	2	1	9.1	20	1.1
2	2	1	2	1	2	2	2	2	0.73	2.8
1	1	1	1	2	1	2	1	4.6	48	1.2
2	1	1	2	2	2	2	1	2.9	58	1.8
2	2	1	2	2	2	2	2	3.8	81	0.8
1	2	1	1	2	2	2	2	3.3	63	1.7
1	2	1	2	1	2	2	1	3.1	49	0.5
1	2	2	2	2	2	2	2	1	127	1.2
2	2	2	2	2	1	2	2	4.2	143.7	2
2	2	2	2	2	2	2	2	3.4	56	12.2
1	1	2	2	2	2	2	2	1	78	4.7
2	2	1	1	2	2	2	1	1.9	59	8.9
1	1	2	2	2	2	2	2	2.7	49	1.5
2	2	1	1	1	2	2	1	5.4	48	1.1
2	1	1	1	2	1	2	1	5.8	69	5.2
2	2	1	1	1	1	1	1	2.7	62	28.5
2	2	2	2	2	1	2	2	6.5	56	0.7
2	2	2	2	1	1	1	2	2.3	233	21.2
2	1	2	1	2	1	2	1	4.8	56	2.5
1	2	1	1	2	2	2	1	2	180	0.9
2	2	2	2	2	1	2	2	1.2	53	5.1
1	2	2	2	2	2	2	2	5.7	348	0.8
1	1	1	1	2	1	1	1	5	56	148.5
2	1	1	1	2	2	1	1	1.1	56	2.5
2	2	2	2	2	2	2	2	1.3	210	2
2	2	1	2	2	2	2	1	2.17	56	5.4
2	2	2	2	2	2	2	2	5.7	43	6.6
1	2	2	1	1	1	1	1	4.1	56	0.9
2	2	2	2	2	2	2	2	0.9	80	1.7
2	2	1	1	1	2	1	2	4.4	56	6.3
2	2	1	2	2	1	2	2	3	64	2.7
2	1	1	1	2	2	2	1	3.6	37	33.7
2	1	1	2	2	1	2	2	6.6	60	1.7
2	1	1	1	2	2	1	1	4.5	23	1.4
1	2	1	1	2	1	2	2	2.8	68	46.5
2	2	1	2	2	1	2	2	2.3	269	11
2	2	1	2	2	2	2	2	2.9	27	1.4
2	2	1	1	2	2	2	1	3.6	250	3.6
2	2	1	1	2	2	1	2	6	47	2.2
2	1	1	2	2	1	2	2	2.1	1.41	1.3
2	1	1	1	1	1	1	1	13.33	263	61.8
1	2	1	1	2	1	1	1	2.9	49	1.1
2	1	1	1	2	1	2	1	2	20	21.2
2	2	1	2	2	2	2	2	3.1	0.73	2.8
1	2	2	2	2	1	2	2	9.1	48	1.2
2	2	2	2	2	2	2	2	2.9	58	1.8
2	2	2	2	1	2	2	2	3.8	81	0.8
1	2	1	2	2	2	2	2	3.3	63	1.7
1	1	2	1	2	1	1	1	3.1	49	0.5
1	2	1	2	2	2	2	2	5.3	127	1.2
2	2	1	2	2	2	2	2	4.2	143.7	2
2	2	1	1	2	2	2	1	3.4	56	12.2
1	1	2	2	2	2	2	2	5	78	4.7
2	1	2	2	2	2	2	2	1.9	59	8.9
1	2	1	2	2	2	2	2	2.7	49	1.5
2	2	2	1	1	1	1	1	5.4	48	148.5
2	2	2	2	2	2	2	2	5.8	69	5.2
2	1	2	1	1	1	1	1	2.7	62	1.6
2	2	2	2	2	1	2	2	1.8	56	0.7
2	2	2	2	2	2	2	2	2.3	233	21.2
2	1	1	1	1	1	2	1	4.8	56	1.1
1	1	1	1	2	2	2	1	2	180	0.9
2	1	2	2	2	1	2	2	1.2	53	5.1
1	2	2	2	2	2	2	2	5.7	348	28.1
1	1	2	2	2	1	2	2	5	56	2.5
2	2	1	1	2	2	2	1	1.1	56	2.5
2	2	2	1	2	2	2	2	1.3	210	2
2	2	1	2	2	2	2	1	2.17	56	5.4
2	2	2	1	2	2	2	2	5.7	43	6.6
1	1	1	1	2	1	2	1	4.1	56	0.9
2	2	2	2	1	2	2	2	1.6	80	1.7
2	1	1	1	1	2	2	1	5.4	48	1.1
2	2	2	2	1	2	2	2	5.8	69	5.2
2	2	2	2	1	1	2	1	2.7	62	1.6
2	2	2	2	2	2	2	2	1.8	56	0.7
2	2	2	2	2	1	2	2	2.3	233	21.2
2	1	1	1	2	1	2	1	4.8	56	148.5
1	1	1	1	2	2	2	1	2	180	0.9
2	1	2	2	2	1	2	2	1.2	53	5.1
1	2	2	2	2	2	2	2	5.7	348	28.1
1	2	1	1	2	2	2	1	5	56	2.5
2	1	2	2	2	2	2	2	1.1	56	2.5
2	2	2	1	2	2	2	2	1.3	210	2
2	2	2	2	2	2	2	1	2.17	56	5.4
2	2	2	2	2	2	2	2	5.7	43	6.6
1	1	1	1	1	1	1	1	4.1	56	5.1
2	2	2	1	1	2	2	2	5.2	80	1.7
2	2	1	1	2	2	2	1	5.4	48	1.1
2	1	2	2	1	2	2	2	5.8	69	5.2
2	1	2	2	1	1	2	2	2.7	62	1.6
2	2	2	2	1	2	2	2	1.8	56	0.7
2	1	2	2	2	1	2	2	2.3	233	0.9
2	1	2	1	1	1	1	1	4.8	56	148.5
1	2	1	1	2	2	2	1	2	180	21.2
2	1	2	2	2	1	2	2	1.2	53	0.9

## Sheet: Sheet1
Gender	clinical symptoms	Procedure	Todani classification	Thickness of cyst wall	Chronic cholecystitis	Postoperative complications	Age	Diameter of cyst(cm)	Serum amylase(U/L)	Direct bilirubin(umol/L)	Clavien-Dindo classification
Boy	with	LCCE	Type Ⅰ	>0.4cm	with	anastomotic stenosis	≤2 year	7.1	70	0.5	2
Girl	without	RALCCE	Type Ⅳb	>0.4cm	without	null	＞2 year	1.4	68	53.8
Girl	with	RALCCE	Type Ⅳb	≤0.4cm	without	null	≤2 year	1.6	31	2
Girl	without	RALCCE	Type Ⅰ	>0.4cm	with	anastomotic stenosis	＞2 year	11.1	78	1.5	2
Girl	without	RALCCE	Type Ⅳb	≤0.4cm	without	null	＞2 year	3.4	333	2.2
Boy	without	LCCE	Type Ⅳb	≤0.4cm	without	null	＞2 year	1.6	15	1.6
Girl	without	RALCCE	Type Ⅳb	≤0.4cm	without	null	＞2 year	4.2	211	2.8
Boy	without	RALCCE	Type Ⅳb	>0.4cm	without	null	＞2 year	2.1	49	62.2
Boy	without	LCCE	Type Ⅳb	≤0.4cm	without	null	＞2 year	3.8	76	2.3
Girl	without	RALCCE	Type Ⅰ	≤0.4cm	without	null	≤2 year	4.4	327	2.7
Girl	without	LCCE	Type Ⅳb	≤0.4cm	with	null	＞2 year	9	50	1.2
Girl	without	LCCE	Type Ⅳb	>0.4cm	with	cholangitis	＞2 year	3.7	67	3.9	2
Boy	with	LCCE	Type Ⅰ	≤0.4cm	without	null	≤2 year	1.4	5	2.8
Girl	without	LCCE	Type Ⅳb	≤0.4cm	without	null	＞2 year	2.7	68	2.3
Boy	with	RALCCE	Type Ⅳb	≤0.4cm	without	null	≤2 year	1.96	528	32.2
Girl	without	RALCCE	Type Ⅳb	≤0.4cm	without	null	＞2 year	3.4	54	2.8
Girl	without	LCCE	Type Ⅰ	>0.4cm	with	cholangitis	≤2 year	6.5	59	2.3	2
Girl	without	LCCE	Type Ⅳb	≤0.4cm	without	null	＞2 year	2.5	177	5.4
Girl	with	LCCE	Type Ⅳb	≤0.4cm	without	null	＞2 year	1.7	46	98.4
Girl	without	LCCE	Type Ⅰ	>0.4cm	with	pancreatitis	≤2 year	3.5	56	2.2	2
Boy	with	LCCE	Type Ⅰ	>0.4cm	with	anastomotic leakage	≤2 year	4.6	56	6.1	1
Girl	without	RALCCE	Type Ⅰ	≤0.4cm	without	null	＞2 year	4.2	75	1.5
Girl	with	RALCCE	Type Ⅳb	≤0.4cm	with	null	＞2 year	2.2	74	5
Girl	without	RALCCE	Type Ⅳb	>0.4cm	without	null	＞2 year	1.4	56	6.3
Girl	without	LCCE	Type Ⅳb	≤0.4cm	with	null	＞2 year	3	64	2.7
Girl	with	LCCE	Type Ⅰ	>0.4cm	with	cholangitis	≤2 year	6.6	37	33.7	2
Girl	without	LCCE	Type Ⅰ	≤0.4cm	with	null	＞2 year	3.6	60	1.7
Girl	without	LCCE	Type Ⅰ	≤0.4cm	with	cholangitis	≤2 year	4.5	23	1.4	1
Boy	without	LCCE	Type Ⅰ	>0.4cm	without	anastomotic leakage	＞2 year	2.8	68	46.5	1
Girl	with	RALCCE	Type Ⅰ	≤0.4cm	with	null	≤2 year	2.3	269	11
Girl	with	RALCCE	Type Ⅳb	≤0.4cm	without	null	≤2 year	2.9	27	1.4
Girl	with	RALCCE	Type Ⅰ	>0.4cm	without	null	≤2 year	3.6	250	3.6
Girl	without	RALCCE	Type Ⅳb	≤0.4cm	without	null	＞2 year	6	47	2.2
Girl	without	LCCE	Type Ⅳb	≤0.4cm	with	null	＞2 year	2.1	1.41	1.3
Girl	with	LCCE	Type Ⅰ	>0.4cm	with	anastomotic leakage	≤2 year	13.33	263	61.8	1
Boy	without	LCCE	Type Ⅰ	>0.4cm	with	anastomotic stenosis	≤2 year	6.6	49	1.1	2
Girl	with	LCCE	Type Ⅰ	≤0.4cm	with	anastomotic leakage	≤2 year	9.1	20	21.2	1
Girl	without	LCCE	Type Ⅳb	>0.4cm	without	cholangitis	＞2 year	2	0.73	2.8	2
Boy	with	LCCE	Type Ⅰ	≤0.4cm	with	null	≤2 year	4.6	48	1.2
Girl	with	LCCE	Type Ⅳb	≤0.4cm	without	null	≤2 year	2.9	58	1.8
Girl	without	LCCE	Type Ⅳb	>0.4cm	without	null	＞2 year	3.8	81	0.8
Boy	without	LCCE	Type Ⅰ	≤0.4cm	without	null	＞2 year	3.3	63	1.7
Boy	without	LCCE	Type Ⅳb	>0.4cm	without	anastomotic leakage	≤2 year	3.1	49	0.5	2
Boy	without	RALCCE	Type Ⅳb	>0.4cm	without	null	＞2 year	1	127	1.2
Girl	without	RALCCE	Type Ⅳb	≤0.4cm	with	null	＞2 year	4.2	143.7	2
Girl	without	RALCCE	Type Ⅳb	≤0.4cm	without	null	＞2 year	3.4	56	12.2
Boy	with	RALCCE	Type Ⅳb	≤0.4cm	without	null	＞2 year	1	78	4.7
Girl	without	LCCE	Type Ⅰ	≤0.4cm	without	null	≤2 year	1.9	59	8.9
Boy	with	RALCCE	Type Ⅳb	≤0.4cm	without	null	＞2 year	2.7	49	1.5
Girl	without	LCCE	Type Ⅰ	>0.4cm	without	null	≤2 year	5.4	48	1.1
Girl	with	LCCE	Type Ⅰ	≤0.4cm	with	anastomotic leakage	≤2 year	5.8	69	5.2	1
Girl	without	LCCE	Type Ⅰ	>0.4cm	with	cholangitis	≤2 year	2.7	62	1.6	1
Girl	without	RALCCE	Type Ⅳb	≤0.4cm	with	null	＞2 year	6.5	56	0.7
Girl	without	RALCCE	Type Ⅳb	>0.4cm	with	pancreatitis	＞2 year	2.3	233	21.2	2
Girl	with	RALCCE	Type Ⅰ	≤0.4cm	with	cholangitis	≤2 year	4.8	56	148.5	1
Boy	without	LCCE	Type Ⅰ	≤0.4cm	without	null	≤2 year	2	180	0.9
Girl	without	RALCCE	Type Ⅳb	≤0.4cm	with	null	＞2 year	1.2	53	5.1
Boy	without	RALCCE	Type Ⅳb	≤0.4cm	without	null	＞2 year	5.7	348	28.1
Boy	with	LCCE	Type Ⅰ	≤0.4cm	with	pancreatitis	≤2 year	5	56	2.5	2
Girl	with	LCCE	Type Ⅰ	≤0.4cm	without	pancreatitis	≤2 year	1.1	56	2.5	2
Girl	without	RALCCE	Type Ⅳb	≤0.4cm	without	null	＞2 year	1.3	210	2
Girl	without	LCCE	Type Ⅳb	≤0.4cm	without	null	≤2 year	2.17	56	5.4
Girl	without	RALCCE	Type Ⅳb	≤0.4cm	without	null	＞2 year	5.7	43	6.6
Boy	without	RALCCE	Type Ⅰ	≤0.4cm	with	cholangitis	≤2 year	4.1	56	0.9	1
Girl	without	RALCCE	Type Ⅳb	≤0.4cm	without	null	＞2 year	0.9	80	1.7
Girl	without	LCCE	Type Ⅰ	>0.4cm	without	null	＞2 year	4.4	56	6.3
Girl	without	LCCE	Type Ⅳb	≤0.4cm	with	null	＞2 year	3	64	2.7
Girl	with	LCCE	Type Ⅰ	≤0.4cm	without	anastomotic leakage	≤2 year	3.6	37	33.7	1
Girl	with	LCCE	Type Ⅳb	≤0.4cm	with	null	＞2 year	6.6	60	1.7
Girl	with	LCCE	Type Ⅰ	≤0.4cm	without	cholangitis	≤2 year	4.5	23	1.4	2
Boy	without	LCCE	Type Ⅰ	≤0.4cm	with	anastomotic leakage	＞2 year	2.8	68	46.5	1
Girl	without	LCCE	Type Ⅳb	≤0.4cm	with	null	＞2 year	2.3	269	11
Girl	without	LCCE	Type Ⅳb	≤0.4cm	without	null	＞2 year	2.9	27	1.4
Girl	without	LCCE	Type Ⅰ	≤0.4cm	without	null	≤2 year	3.6	250	3.6
Girl	without	LCCE	Type Ⅰ	≤0.4cm	without	null	＞2 year	6	47	2.2
Girl	with	LCCE	Type Ⅳb	≤0.4cm	with	null	＞2 year	2.1	1.41	1.3
Girl	with	LCCE	Type Ⅰ	>0.4cm	with	anastomotic stenosis	≤2 year	13.33	263	61.8	2
Boy	without	LCCE	Type Ⅰ	≤0.4cm	with	anastomotic stenosis	≤2 year	2.9	49	1.1	2
Girl	with	LCCE	Type Ⅰ	>0.4cm	with	cholangitis	≤2 year	2	20	21.2	1
Girl	without	LCCE	Type Ⅳb	≤0.4cm	without	anastomotic leakage	＞2 year	3.1	0.73	2.8	1
Boy	without	RALCCE	Type Ⅳb	≤0.4cm	with	null	＞2 year	9.1	48	1.2
Girl	without	RALCCE	Type Ⅳb	≤0.4cm	without	null	＞2 year	2.9	58	1.8
Girl	without	RALCCE	Type Ⅳb	>0.4cm	without	null	＞2 year	3.8	81	0.8
Boy	without	LCCE	Type Ⅳb	≤0.4cm	without	null	＞2 year	3.3	63	1.7
Boy	with	RALCCE	Type Ⅰ	≤0.4cm	without	anastomotic leakage	≤2 year	3.1	49	0.5	2
Boy	without	LCCE	Type Ⅳb	>0.4cm	without	null	＞2 year	5.3	127	1.2
Girl	without	LCCE	Type Ⅳb	≤0.4cm	without	null	＞2 year	4.2	143.7	2
Girl	without	LCCE	Type Ⅰ	≤0.4cm	without	null	≤2 year	3.4	56	12.2
Boy	with	RALCCE	Type Ⅳb	≤0.4cm	without	null	＞2 year	5	78	4.7
Girl	with	RALCCE	Type Ⅳb	≤0.4cm	without	null	＞2 year	1.9	59	8.9
Boy	without	LCCE	Type Ⅳb	≤0.4cm	without	null	＞2 year	2.7	49	1.5
Girl	without	RALCCE	Type Ⅰ	>0.4cm	with	null	≤2 year	5.4	48	1.1
Girl	without	RALCCE	Type Ⅳb	>0.4cm	with	anastomotic leakage	＞2 year	5.8	69	5.2	1
Girl	with	RALCCE	Type Ⅰ	>0.4cm	without	pancreatitis	≤2 year	2.7	62	1.6	2
Girl	without	RALCCE	Type Ⅳb	≤0.4cm	with	null	＞2 year	1.8	56	0.7
Girl	without	RALCCE	Type Ⅳb	≤0.4cm	with	pancreatitis	＞2 year	2.3	233	21.2	2
Girl	with	LCCE	Type Ⅰ	>0.4cm	with	anastomotic leakage	≤2 year	4.8	56	148.5	1
Boy	with	LCCE	Type Ⅰ	≤0.4cm	without	null	≤2 year	2	180	0.9
Girl	with	RALCCE	Type Ⅳb	≤0.4cm	with	null	＞2 year	1.2	53	5.1
Boy	without	RALCCE	Type Ⅳb	≤0.4cm	without	null	＞2 year	5.7	348	28.1
Boy	with	RALCCE	Type Ⅳb	≤0.4cm	with	pancreatitis	＞2 year	5	56	2.5	2
Girl	without	LCCE	Type Ⅰ	≤0.4cm	without	anastomotic leakage	≤2 year	1.1	56	2.5	1
Girl	without	RALCCE	Type Ⅰ	≤0.4cm	without	null	＞2 year	1.3	210	2
Girl	without	LCCE	Type Ⅳb	≤0.4cm	without	null	≤2 year	2.17	56	5.4
Girl	without	RALCCE	Type Ⅰ	≤0.4cm	without	null	＞2 year	5.7	43	6.6
Boy	with	LCCE	Type Ⅰ	≤0.4cm	with	anastomotic leakage	≤2 year	4.1	56	0.9	1
Girl	without	RALCCE	Type Ⅳb	>0.4cm	with	null	＞2 year	1.6	80	1.7
Girl	with	LCCE	Type Ⅰ	>0.4cm	without	null	≤2 year	5.4	48	1.1
Girl	without	RALCCE	Type Ⅳb	>0.4cm	without	pancreatitis	＞2 year	5.8	69	5.2	2
Girl	without	RALCCE	Type Ⅳb	>0.4cm	with	anastomotic leakage	≤2 year	2.7	62	1.6	1
Girl	without	RALCCE	Type Ⅳb	≤0.4cm	with	null	＞2 year	1.8	56	0.7
Girl	without	RALCCE	Type Ⅳb	≤0.4cm	with	anastomotic leakage	＞2 year	2.3	233	21.2	2
Girl	with	LCCE	Type Ⅰ	≤0.4cm	with	cholangitis	≤2 year	4.8	56	148.5	1
Boy	with	LCCE	Type Ⅰ	≤0.4cm	without	null	≤2 year	2	180	0.9
Girl	with	RALCCE	Type Ⅳb	≤0.4cm	with	null	＞2 year	1.2	53	5.1
Boy	without	RALCCE	Type Ⅳb	≤0.4cm	without	null	＞2 year	5.7	348	28.1
Boy	without	LCCE	Type Ⅰ	≤0.4cm	with	cholangitis	≤2 year	5	56	2.5	1
Girl	with	RALCCE	Type Ⅳb	≤0.4cm	without	anastomotic stenosis	＞2 year	1.1	56	2.5	2
Girl	without	RALCCE	Type Ⅰ	≤0.4cm	without	null	＞2 year	1.3	210	2
Girl	without	RALCCE	Type Ⅳb	≤0.4cm	without	null	≤2 year	2.17	56	5.4
Girl	without	RALCCE	Type Ⅳb	≤0.4cm	without	null	＞2 year	5.7	43	6.6
Boy	with	LCCE	Type Ⅰ	≤0.4cm	with	anastomotic stenosis	≤2 year	4.1	56	0.9	2
Girl	without	RALCCE	Type Ⅰ	>0.4cm	without	null	＞2 year	5.2	80	1.7
Girl	without	LCCE	Type Ⅰ	≤0.4cm	without	null	≤2 year	5.4	48	1.1
Girl	with	RALCCE	Type Ⅳb	>0.4cm	without	anastomotic stenosis	＞2 year	5.8	69	5.2	2
Girl	with	RALCCE	Type Ⅳb	>0.4cm	with	cholangitis	＞2 year	2.7	62	1.6	1
Girl	without	RALCCE	Type Ⅳb	≤0.4cm	with	null	＞2 year	1.8	56	0.7
Girl	with	RALCCE	Type Ⅳb	≤0.4cm	with	anastomotic leakage	＞2 year	2.3	233	21.2	1
Girl	with	RALCCE	Type Ⅰ	≤0.4cm	with	anastomotic leakage	≤2 year	4.8	56	148.5	2
Boy	without	LCCE	Type Ⅰ	≤0.4cm	without	null	≤2 year	2	180	0.9
Girl	with	RALCCE	Type Ⅳb	≤0.4cm	with	anastomotic leakage	＞2 year	1.2	53	5.1
											1
											1
